# Supplementary material for: Development of subgingival calculus detector utilizing optical fiber: Verification of its potential for clinical application
Source: PLoS One. 2024 Dec 3;19(12):e0314563. doi: 10.1371/journal.pone.0314563 (PMC11614232; doi:10.1371/journal.pone.0314563)
Supplement: S1 Data — (XLSX) [file pone.0314563.s001.xlsx]

## Sheet: FIC-A
		0711-1-1	071118-2-1	0711-3-2	0711-4-1	0711-5-1	071918-1-1	071918-1-2	071918-2-1	071918-2-2	071918-3-1	071918-3-2	071918-4-1	071918-4-2	071918-5-1	071918-5-2	072018-2-1	072018-2-2	072018-2-3	072018-2-4	072018-2-5	072018-3-1	072018-3-2	072018-3-3	072018-3-4	072018-4-1	072018-4-2	072018-4-3	072018-4-4	072018-4-5	072018-5-1	072018-5-2	072018-5-3	072018-5-4	平均
	6	221.047	219.762	254.981	299.477	237.899	496.143	313.576	445.51	213.373	571.582	214.912	365.855	231.251	437.501	241.846	228.724	332.764	343.868	143.117	143.592	211.008	319.745	362.992	364.97	185.189	529.014	355.016	317.341	245.897	191.399	318.863	236.077	234.926	297.855
	5	181.657	191.506	261.629	282.111	212.252	355.346	249.198	420.927	210.319	489.204	176.01	285.575	193.332	387.442	188.517	146.404	319.649	302.823	144.463	122.968	160.868	280.129	360.883	321.36	103.411	349.046	273.602	284.006	173.058	127.492	260.836	152.763	153.707	246.136		500um
	4	89.0605	106.504	95.2	105.043	98.0855	131.607	120.653	184.209	73.076	176.912	93.544	96.6025	60.4935	162.688	99.317	65.4785	130.16	93.006	61.9925	40.2155	68.4795	114.901	183.197	160.902	55.3335	160.701	103.409	118.868	103.538	72.7185	101.856	100.455	96.7255	106.816		400um
	3	34.9475	72.783	41.6175	63.81	41.3075	97.809	25.038	143.994	32.449	107.192	44.4925	46.2015	24.2345	69.69	32.952	53.786	63.361	42.9065	16.838	25.3825	14.144	37.4945	18.5055	80.9165		45.9885	27.4715	16.2635	17.681	32.0715	24.629	21.9665	60.0505	46.1867		300um
	2	23.5185	7.7355	8.643	8.678	5.906	63.008	1.4945	8.8315	9.009	8.5405	8.6575	8.9335	6.36	6.892	4.5595	4.034	5.9755	-2.582	3.711	2.656	4.3855	5.546	6.565	2.6545		3.1715	11.705	5.498	8.2205		0.4075	7.5285	7.011	8.29853		200um

## Sheet: FIC-B
															mm
	1	548.886	531.952	521.106	528.947	531.226	539.667	542.255	552.158	dist1	537.025	544.118			0.1
	2	240.619	238.975	233.863	235.371	235.347	221.978	232.628	232.898	dist2	233.96	241.053			0.6
	3	127.99	119.786	120.035	120.083	119.388	114.7	117.265	112.901	dist3	119.018	126.111			1.1
	4	77.6488	71.86	71.3562	65.7875	70.3073	63.5939	68.0654	64.4639	dist4	69.1354	76.2284			1.6
	5	52.5479	48.0424	48.2527	42.845	43.5787	41.9909	43.9418	39.181	dist5	45.0476	52.1406			2.1
	6	39.0321	34.2896	33.6041	19.9341	31.941	14.6971	29.4284	26.2141	dist6	28.6426	35.7356			2.6
	7		17.4016			23.2538		21.5885	10.1555	dist7
		-4.91136	-1.30996	-8.17539	-4.85814	-11.4633	-6.60078	-12.3324		dist0	-7.09305	0
	1	318.82	327.944	395.836						dist1	347.533	354.626			0.1
	2	147.727	95.9158	192.845						dist2	145.496	152.589			0.6
	3	37.835	11.3143	57.8752						dist3	35.6749	42.7679			1.1
	4	2.85394	0	9.95311						dist4	4.26902	11.3621			1.6
											No Pinhole	400um
										0.1	544.118	354.626	9.88711	34.3575	0.1
										0.6	241.053	152.589	5.24261	39.6028	0.6
										1.1	126.111	42.7679	4.22078	19.0697	1.1
										1.6	76.2284	13.4966	4.34585	3.54959	1.6
										2.1	52.1406		3.99202		2.1
										2.6	35.7356		7.51796		2.6
